# Supplementary material for: Dryopteriswulingshanensis (Dryopteridaceae), a new species from Hunan, China
Source: PhytoKeys. 2021 Nov 10;185:17–26. doi: 10.3897/phytokeys.185.72019 (PMC8599290; doi:10.3897/phytokeys.185.72019)
Supplement: XML Treatment for Dryopteris wulingshanensis [file phytokeys.185.72019-treatment1.xml]

<!DOCTYPE tp:taxon-treatment
  PUBLIC "-//TaxonX//DTD Taxonomic Treatment Publishing DTD v0 20100105//EN" "tax-treatment-NSO.dtd">
<tp:taxon-treatment xmlns:tp="http://www.plazi.org/taxpub"><tp:treatment-meta><kwd-group><label>Taxon classification</label><kwd>
                <named-content content-type="kingdom">Plantae</named-content>
              </kwd><kwd>
                <named-content content-type="order">Polypodiales</named-content>
              </kwd><kwd>
                <named-content content-type="family">Dryopteridaceae</named-content>
              </kwd></kwd-group><mixed-citation publication-type="journal"><person-group><name><surname>Shu</surname><given-names>Jiang-Ping</given-names></name><name><surname>Liu*</surname><given-names>Zi-Yue</given-names></name><name><surname>Gu</surname><given-names>Zhi-Rong</given-names></name><name><surname>Chen</surname><given-names>Li-Jun</given-names></name><name><surname>Wei</surname><given-names>Hong-Jin</given-names></name><name><surname>Zhou</surname><given-names>Xi-Le</given-names></name><name><surname>Yan</surname><given-names>Yue-Hong</given-names></name><name><surname>Wang</surname><given-names>Rui-Jiang</given-names></name></person-group><article-title><italic><tp:taxon-name><tp:taxon-name-part taxon-name-part-type="genus" reg="Dryopteris">Dryopteris</tp:taxon-name-part><tp:taxon-name-part taxon-name-part-type="species" reg="wulingshanensis">wulingshanensis</tp:taxon-name-part></tp:taxon-name></italic> (<tp:taxon-name><tp:taxon-name-part taxon-name-part-type="family">Dryopteridaceae</tp:taxon-name-part></tp:taxon-name>), a new species from Hunan, China</article-title><source>PhytoKeys</source><day>10</day><month>11</month><year>2021</year><volume>185</volume><fpage>17</fpage><lpage>26</lpage><pub-id pub-id-type="doi">10.3897/phytokeys.185.72019</pub-id></mixed-citation></tp:treatment-meta><tp:nomenclature><tp:taxon-name>
              <object-id xmlns:xlink="http://www.w3.org/1999/xlink" content-type="arpha" xlink:type="simple">1E3950D4-1F5B-5F19-82F2-6308056224C2</object-id>
              <tp:taxon-name-part taxon-name-part-type="genus" reg="Dryopteris">Dryopteris</tp:taxon-name-part>
              <tp:taxon-name-part taxon-name-part-type="species" reg="wulingshanensis">wulingshanensis</tp:taxon-name-part>
              <object-id xmlns:xlink="http://www.w3.org/1999/xlink" content-type="ipni" xlink:type="simple">urn:lsid:ipni.org:names:77222479-1</object-id>
            </tp:taxon-name><tp:taxon-authority>J.P.Shu, Y.H.Yan &amp; R.J.Wang</tp:taxon-authority><tp:taxon-status xmlns:xlink="http://www.w3.org/1999/xlink" xlink:type="simple">sp. nov.</tp:taxon-status><xref ref-type="fig" rid="F3">Figs 3</xref><xref ref-type="fig" rid="F4">, 4 武陵山鳞毛蕨</xref></tp:nomenclature><tp:treatment-sec sec-type="material" id="SECID0EUTAE"><title>Type.</title><p>China. Hunan: Wulingshan Mountains Zhongli Grand Canyon, Sangzhi County, Zhangjiajie City. <named-content xmlns:xlink="http://www.w3.org/1999/xlink" content-type="dwc:verbatimCoordinates" xlink:type="simple"><named-content content-type="geo-json" specific-use="{&#34;type&#34;:&#34;Point&#34;,&#34;coordinates&#34;:[110.617858,29.652800]}" id="NCID0E4TAE" xlink:type="simple">29°39'10.08"N, 110°37'04.29"E</named-content></named-content>, 900 m alt., 26 June 2021, <italic>Y.-H. Yan &amp; Z.-R. Gu</italic>, <italic><ext-link xmlns:xlink="http://www.w3.org/1999/xlink" ext-link-type="gen" xlink:href="YYH24468" xlink:type="simple">YYH24468</ext-link></italic> (holotype, IBSC; isotypes, NOCC!, CSH!,PE!).</p></tp:treatment-sec><tp:treatment-sec sec-type="diagnosis" id="SECID0EGUAE"><title>Diagnosis.</title><p>The morphology of <italic><tp:taxon-name><tp:taxon-name-part taxon-name-part-type="genus" reg="Dryopteris">D.</tp:taxon-name-part><tp:taxon-name-part taxon-name-part-type="species" reg="wulingshanensis">wulingshanensis</tp:taxon-name-part></tp:taxon-name></italic> was intermediated between <italic><tp:taxon-name><tp:taxon-name-part taxon-name-part-type="genus" reg="Dryopteris">D.</tp:taxon-name-part><tp:taxon-name-part taxon-name-part-type="species" reg="jishouensis">jishouensis</tp:taxon-name-part></tp:taxon-name></italic> and <italic><tp:taxon-name><tp:taxon-name-part taxon-name-part-type="genus" reg="Dryopteris">D.</tp:taxon-name-part><tp:taxon-name-part taxon-name-part-type="species" reg="gymnophylla">gymnophylla</tp:taxon-name-part></tp:taxon-name></italic>, but more similar to the former. <italic><tp:taxon-name><tp:taxon-name-part taxon-name-part-type="genus" reg="Dryopteris">Dryopteris</tp:taxon-name-part><tp:taxon-name-part taxon-name-part-type="species" reg="wulingshanensis">wulingshanensis</tp:taxon-name-part></tp:taxon-name></italic> and <italic><tp:taxon-name><tp:taxon-name-part taxon-name-part-type="genus" reg="Dryopteris">D.</tp:taxon-name-part><tp:taxon-name-part taxon-name-part-type="species" reg="jishouensis">jishouensis</tp:taxon-name-part></tp:taxon-name></italic> both grow in alkaline soil, but the former’s fronds are ovate, length/width 1.3–1.6 times, tripinnate to quadripartite; the latter’s fronds are ovate-lanceolate to triangular-lanceolate, length/width 1.7–2.0 times or more, bipinnate to tripinnatisect. <italic><tp:taxon-name><tp:taxon-name-part taxon-name-part-type="genus" reg="Dryopteris">Dryopteris</tp:taxon-name-part><tp:taxon-name-part taxon-name-part-type="species" reg="gymnophylla">gymnophylla</tp:taxon-name-part></tp:taxon-name></italic> grows in acidic soil, the fronds are pentagonal, usually length/width 1–1.2 times, tripinnate to quadripinnnatisect (Fig. <xref ref-type="fig" rid="F2">2</xref>, Table <xref ref-type="table" rid="T2">2</xref>).</p><fig id="F3" position="float" orientation="portrait"><object-id xmlns:xlink="http://www.w3.org/1999/xlink" content-type="doi" xlink:type="simple">10.3897/phytokeys.185.72019.figure3</object-id><object-id xmlns:xlink="http://www.w3.org/1999/xlink" content-type="arpha" xlink:type="simple">014CEEFB-02BC-5F71-8987-061A953270CD</object-id><label>Figure 3.</label><caption><p><italic><tp:taxon-name><tp:taxon-name-part taxon-name-part-type="genus" reg="Dryopteris">Dryopteris</tp:taxon-name-part><tp:taxon-name-part taxon-name-part-type="species" reg="wulingshanensis">wulingshanensis</tp:taxon-name-part></tp:taxon-name></italic> J.P. Shu, Y.H. Yan &amp; R.J. Wang <bold>A</bold> habit <bold>B</bold> pinnule with sori <bold>C</bold> scale at base of stipe <bold>D</bold> sporangium <bold>E</bold> spore (drawn by Li-Jun Chen, based on the type material at IBSC).</p></caption><graphic xmlns:xlink="http://www.w3.org/1999/xlink" xlink:href="phytokeys-185-017-g003.jpg" position="float" orientation="portrait" xlink:type="simple" id="oo_609334.jpg"><uri content-type="original_file" xlink:type="simple">https://binary.pensoft.net/fig/609334</uri></graphic></fig><fig id="F4" position="float" orientation="portrait"><object-id xmlns:xlink="http://www.w3.org/1999/xlink" content-type="doi" xlink:type="simple">10.3897/phytokeys.185.72019.figure4</object-id><object-id xmlns:xlink="http://www.w3.org/1999/xlink" content-type="arpha" xlink:type="simple">61A086D3-0291-56DD-9E07-EB1B2E88AA3A</object-id><label>Figure 4.</label><caption><p>The habitat and morphological characters of <italic><tp:taxon-name><tp:taxon-name-part taxon-name-part-type="genus" reg="Dryopteris">Dryopteris</tp:taxon-name-part><tp:taxon-name-part taxon-name-part-type="species" reg="wulingshanensis">wulingshanensis</tp:taxon-name-part></tp:taxon-name></italic> J.P. Shu, Y.H. Yan &amp; R.J. Wang <bold>A</bold> habitat <bold>B</bold> lamina <bold>C</bold> basal pinna <bold>D</bold> sori <bold>E</bold> rhizome <bold>F</bold> base of stipe <bold>G</bold> spore (<bold>Left</bold> distal pole, <bold>Right</bold> proximal pole) <bold>H</bold> sporangium <bold>I</bold> scale.</p></caption><graphic xmlns:xlink="http://www.w3.org/1999/xlink" xlink:href="phytokeys-185-017-g004.jpg" position="float" orientation="portrait" xlink:type="simple" id="oo_609335.jpg"><uri content-type="original_file" xlink:type="simple">https://binary.pensoft.net/fig/609335</uri></graphic></fig></tp:treatment-sec><tp:treatment-sec sec-type="description" id="SECID0EGZAE"><title>Description.</title><p><bold>Rhizome</bold> short-creeping, apex scaly; <bold>scales</bold> dark brown, lanceolate, margin entire or 1–2 dentate at base. <bold>Frond</bold> approximate, (40–)65–70 cm; stipe (23–)31–36 cm, medial diameter 1.5–2 mm, basal scales similar to rhizome scales, antrorse, glabrous, stramineous to brown-stramineous, ventrally grooved; <bold>lamina</bold> ovate, (19–)32–36 × (12–)19–28 cm, about 1.3–1.6 times as long as wide, base round or cordate, apex acuminate, tripinnate to quadripartite (premature lamina only bipinnate to tripinnatisect); <bold>pinnae</bold> 6–8 pairs, oblique, distant, falcate, stipitate, basal pair longest and largest, opposite to nearly opposite, significantly falcate, stipe (1.2–)3–4.5(–7) cm, deltate-lanceolate, (8–)12–23 × (3.6–)7–11 cm, apex long-acuminate, base broad-cuneate to round, asymmetric, basiscopic pinnules longer than acroscopic pinnules, suprabasal pinnae with pinnules similar; <bold>pinnules</bold> 7–8 pairs, discrete, oblique to explanate, falcate, base broadly cuneate, pedicellate, basiscopic ones largest, (3–)5–10 × (1.5–)2.2–4 cm, stipe (1.5–)4–9 mm, trigonal oblong, apex obtuse, ultimate pinnules (lobe) 7–10 pairs, oblique to explanate, trigonal oblong, basiscopic ones longer than acroscopic ones, exstipitate, round-obtuse, base broad-cuneate, connate, pinnatifid to partite, (9–)14–20 (4)8–10 mm; <bold>lobes</bold> 2–7 pairs, 1.5–2 mm wide, oblong, entire, round, others ultimate pinnules lobate to pinnatifid or crenate, base broad-cuneate to decurrent; other pinnae decrescent, opposite to alternate, trigonal lanceolate to oblong lanceolate; <bold>rachis</bold> and costa glabrous, stramineous, adaxially sulcate, lamina papyraceous, glabrous; <bold>veins</bold> pinnate, single or dichotomous; <bold>sori</bold> round, on apices of veinlets, nearly incision; <bold>indusia</bold> orbicular-reniform, margin premorse, brown, persistent.</p></tp:treatment-sec><tp:treatment-sec sec-type="material" id="SECID0EC1AE"><title>Additional specimens examined (paratypes).</title><p>China. Hunan: Pangu Peak, Dehang Scenic Area, Jishou City, Xiangxi Tujia and Miao Autonomous Prefecture. <named-content xmlns:xlink="http://www.w3.org/1999/xlink" content-type="dwc:verbatimCoordinates" xlink:type="simple"><named-content content-type="geo-json" specific-use="{&#34;type&#34;:&#34;Point&#34;,&#34;coordinates&#34;:[109.576256,28.347235]}" id="NCID0EL1AE" xlink:type="simple">28°20'50.046"N, 109°34'34.522"E</named-content></named-content>, 914 m alt., 26 Jun 2016, <italic>X.-L. Zhou</italic> et al. <italic>ZXL6320</italic>-<italic>1</italic>, <italic>ZXL6320-3</italic> (CSH!); Tianmenshan Scenic Area, Zhangjiajie City. 5 April 2016, <italic>H.-J. Wei</italic> et al. <italic>JSL3926</italic>, <italic>JSL3935</italic> (CSH!).</p></tp:treatment-sec><tp:treatment-sec sec-type="distribution" id="SECID0E51AE"><title>Distribution and habitat.</title><p><italic><tp:taxon-name><tp:taxon-name-part taxon-name-part-type="genus" reg="Dryopteris">Dryopteris</tp:taxon-name-part><tp:taxon-name-part taxon-name-part-type="species" reg="wulingshanensis">wulingshanensis</tp:taxon-name-part></tp:taxon-name></italic> is endemic to the Wulingshan mountains in Jishou and Zhangjiajie Cities, Hunan, China. It is epipetric in limestone crevices at an elevation of 700–1000 m in evergreen and deciduous broad-leaved mixed forest. The associated ferns include: <italic><tp:taxon-name><tp:taxon-name-part taxon-name-part-type="genus" reg="Cheilanthes">Cheilanthes</tp:taxon-name-part><tp:taxon-name-part taxon-name-part-type="species" reg="patula">patula</tp:taxon-name-part></tp:taxon-name></italic> Baker, <italic><tp:taxon-name><tp:taxon-name-part taxon-name-part-type="genus" reg="Cyrtomium">Cyrtomium</tp:taxon-name-part><tp:taxon-name-part taxon-name-part-type="species" reg="fortunei">fortunei</tp:taxon-name-part></tp:taxon-name></italic> J. Sm., <italic><tp:taxon-name><tp:taxon-name-part taxon-name-part-type="genus" reg="Cyrtomium">Cyrtomium</tp:taxon-name-part><tp:taxon-name-part taxon-name-part-type="species" reg="nephrolepioides">nephrolepioides</tp:taxon-name-part></tp:taxon-name></italic> (Christ) Copel., <italic><tp:taxon-name><tp:taxon-name-part taxon-name-part-type="genus" reg="Lemmaphyllum">Lemmaphyllum</tp:taxon-name-part><tp:taxon-name-part taxon-name-part-type="species" reg="drymoglossoides">drymoglossoides</tp:taxon-name-part></tp:taxon-name></italic> (Baker) Ching, <italic><tp:taxon-name><tp:taxon-name-part taxon-name-part-type="genus" reg="Polystichum">Polystichum</tp:taxon-name-part><tp:taxon-name-part taxon-name-part-type="species" reg="tsus-simense">tsus-simense</tp:taxon-name-part></tp:taxon-name></italic> (Hook.) J. Sm., <italic><tp:taxon-name><tp:taxon-name-part taxon-name-part-type="genus" reg="Pronephrium">Pronephrium</tp:taxon-name-part><tp:taxon-name-part taxon-name-part-type="species" reg="penangianum">penangianum</tp:taxon-name-part></tp:taxon-name></italic> (Hook.) Holttum, <italic><tp:taxon-name><tp:taxon-name-part taxon-name-part-type="genus" reg="Pyrrosia">Pyrrosia</tp:taxon-name-part><tp:taxon-name-part taxon-name-part-type="species" reg="petiolosa">petiolosa</tp:taxon-name-part></tp:taxon-name></italic> (Christ) Ching and <italic><tp:taxon-name><tp:taxon-name-part taxon-name-part-type="genus" reg="Woodwardia">Woodwardia</tp:taxon-name-part><tp:taxon-name-part taxon-name-part-type="species" reg="unigemmata">unigemmata</tp:taxon-name-part></tp:taxon-name></italic> (Makino) Nakai and associated seed plants include: <italic><tp:taxon-name><tp:taxon-name-part taxon-name-part-type="genus" reg="Celtis">Celtis</tp:taxon-name-part><tp:taxon-name-part taxon-name-part-type="species" reg="sinensis">sinensis</tp:taxon-name-part></tp:taxon-name></italic> Pers., <italic><tp:taxon-name><tp:taxon-name-part taxon-name-part-type="genus" reg="Choerospondias">Choerospondias</tp:taxon-name-part><tp:taxon-name-part taxon-name-part-type="species" reg="axillaris">axillaris</tp:taxon-name-part></tp:taxon-name></italic> (Roxb.) B.L. Burtt &amp; A.W. Hill, <italic><tp:taxon-name><tp:taxon-name-part taxon-name-part-type="genus" reg="Davidia">Davidia</tp:taxon-name-part><tp:taxon-name-part taxon-name-part-type="species" reg="involucrata">involucrata</tp:taxon-name-part></tp:taxon-name></italic> Baill., <tp:taxon-name><tp:taxon-name-part taxon-name-part-type="genus" reg="Ficus">Ficus</tp:taxon-name-part><tp:taxon-name-part taxon-name-part-type="species" reg="sarmentosa">sarmentosa</tp:taxon-name-part></tp:taxon-name>var. <tp:taxon-name><tp:taxon-name-part taxon-name-part-type="genus" reg="Ficus"/><tp:taxon-name-part taxon-name-part-type="species" reg="sarmentosa"/><tp:taxon-name-part taxon-name-part-type="variety" reg="henryi">henryi</tp:taxon-name-part></tp:taxon-name> (King ex Oliv.) Corner, <italic><tp:taxon-name><tp:taxon-name-part taxon-name-part-type="genus" reg="Hydrangea">Hydrangea</tp:taxon-name-part><tp:taxon-name-part taxon-name-part-type="species" reg="strigosa">strigosa</tp:taxon-name-part></tp:taxon-name></italic> Rehder, <italic><tp:taxon-name><tp:taxon-name-part taxon-name-part-type="genus" reg="Loropetalum">Loropetalum</tp:taxon-name-part><tp:taxon-name-part taxon-name-part-type="species" reg="chinense">chinense</tp:taxon-name-part></tp:taxon-name></italic> (R. Br.) Oliv., <italic><tp:taxon-name><tp:taxon-name-part taxon-name-part-type="genus" reg="Mallotus">Mallotus</tp:taxon-name-part><tp:taxon-name-part taxon-name-part-type="species" reg="philippinensis">philippinensis</tp:taxon-name-part></tp:taxon-name></italic> (Lam.) Muell. Arg., <italic><tp:taxon-name><tp:taxon-name-part taxon-name-part-type="genus" reg="Miscanthus">Miscanthus</tp:taxon-name-part><tp:taxon-name-part taxon-name-part-type="species" reg="sinensis">sinensis</tp:taxon-name-part></tp:taxon-name></italic> Andersson, <italic><tp:taxon-name><tp:taxon-name-part taxon-name-part-type="genus" reg="Platycarya">Platycarya</tp:taxon-name-part><tp:taxon-name-part taxon-name-part-type="species" reg="strobilacea">strobilacea</tp:taxon-name-part></tp:taxon-name></italic> Siebold &amp; Zucc., <italic><tp:taxon-name><tp:taxon-name-part taxon-name-part-type="genus" reg="Rhus">Rhus</tp:taxon-name-part><tp:taxon-name-part taxon-name-part-type="species" reg="chinensis">chinensis</tp:taxon-name-part></tp:taxon-name></italic> Mill. and <italic><tp:taxon-name><tp:taxon-name-part taxon-name-part-type="genus" reg="Viburnum">Viburnum</tp:taxon-name-part><tp:taxon-name-part taxon-name-part-type="species" reg="cylindricum">cylindricum</tp:taxon-name-part></tp:taxon-name></italic> Buch.–Ham. ex D. Don.</p></tp:treatment-sec><tp:treatment-sec sec-type="etymology" id="SECID0EMCAG"><title>Etymology.</title><p>The specific epithet “<italic><tp:taxon-name><tp:taxon-name-part taxon-name-part-type="genus" reg="Dryopteris"/><tp:taxon-name-part taxon-name-part-type="species" reg="wulingshanensis">wulingshanensis</tp:taxon-name-part></tp:taxon-name></italic>” is derived from the name of type locality Wulingshan Mountains, where the new species is found.</p></tp:treatment-sec><tp:treatment-sec sec-type="IUCN Conservation Assessment" id="SECID0E3CAG"><title>IUCN Conservation Assessment.</title><p>EN(B1ab(iii)). <italic><tp:taxon-name><tp:taxon-name-part taxon-name-part-type="genus" reg="Dryopteris">Dryopteris</tp:taxon-name-part><tp:taxon-name-part taxon-name-part-type="species" reg="wulingshanensis">wulingshanensis</tp:taxon-name-part></tp:taxon-name></italic> is only known from three locations of Wulingshan Mountains in Jishou and Zhangjiajie Cities, Hunan, China. Based on its restricted geographic range, small populations and few individuals, <italic><tp:taxon-name><tp:taxon-name-part taxon-name-part-type="genus" reg="Dryopteris">Dryopteris</tp:taxon-name-part><tp:taxon-name-part taxon-name-part-type="species" reg="wulingshanensis">wulingshanensis</tp:taxon-name-part></tp:taxon-name></italic> should be considered endangered under the IUCN Red List criteria (<xref ref-type="bibr" rid="B5">IUCN 2019</xref>).</p></tp:treatment-sec><tp:treatment-sec><!--Section generated to contain objects referenced in tp:taxon-treatment.--><fig id="F2" position="float" orientation="portrait"><object-id xmlns:xlink="http://www.w3.org/1999/xlink" content-type="doi" xlink:type="simple">10.3897/phytokeys.185.72019.figure2</object-id><object-id xmlns:xlink="http://www.w3.org/1999/xlink" content-type="arpha" xlink:type="simple">FC29D261-F622-557E-869D-AD1BC59DC23B</object-id><label>Figure 2.</label><caption><p>Morphological comparison amongst <italic><tp:taxon-name><tp:taxon-name-part taxon-name-part-type="genus" reg="Dryopteris">Dryopteris</tp:taxon-name-part><tp:taxon-name-part taxon-name-part-type="species" reg="wulingshanensis">wulingshanensis</tp:taxon-name-part></tp:taxon-name></italic>, <italic><tp:taxon-name><tp:taxon-name-part taxon-name-part-type="genus" reg="Dryopteris">D.</tp:taxon-name-part><tp:taxon-name-part taxon-name-part-type="species" reg="jishouensis">jishouensis</tp:taxon-name-part></tp:taxon-name></italic> and <italic><tp:taxon-name><tp:taxon-name-part taxon-name-part-type="genus" reg="Dryopteris">D.</tp:taxon-name-part><tp:taxon-name-part taxon-name-part-type="species" reg="gymnophylla">gymnophylla</tp:taxon-name-part></tp:taxon-name></italic><bold>A–C</bold><italic><tp:taxon-name><tp:taxon-name-part taxon-name-part-type="genus" reg="Dryopteris">D.</tp:taxon-name-part><tp:taxon-name-part taxon-name-part-type="species" reg="jishouensis">jishouensis</tp:taxon-name-part></tp:taxon-name></italic> (type locality, Hunan <bold>A</bold> plants and habitats <bold>B</bold> stalks of basal pinnae <bold>C</bold> scales at base of stipe) <bold>D–F</bold><italic><tp:taxon-name><tp:taxon-name-part taxon-name-part-type="genus" reg="Dryopteris">D.</tp:taxon-name-part><tp:taxon-name-part taxon-name-part-type="species" reg="wulingshanensis">wulingshanensis</tp:taxon-name-part></tp:taxon-name></italic> (Zhangjiajie, Hunan <bold>D</bold> plants and habitats <bold>E</bold> stalks of basal pinnae <bold>F</bold> scales at base of stipe) <bold>G–I</bold><italic><tp:taxon-name><tp:taxon-name-part taxon-name-part-type="genus" reg="Dryopteris">D.</tp:taxon-name-part><tp:taxon-name-part taxon-name-part-type="species" reg="gymnophylla">gymnophylla</tp:taxon-name-part></tp:taxon-name></italic> (Zhejiang <bold>G</bold> plants and habitats <bold>H</bold> stalks of basal pinnae <bold>I</bold> scales at base of stipe).</p></caption><graphic xmlns:xlink="http://www.w3.org/1999/xlink" xlink:href="phytokeys-185-017-g002.jpg" position="float" orientation="portrait" xlink:type="simple" id="oo_609333.jpg"><uri content-type="original_file" xlink:type="simple">https://binary.pensoft.net/fig/609333</uri></graphic></fig><table-wrap id="T2" position="float" orientation="portrait"><label>Table 2.</label><caption><p>The morphological comparison of <italic><tp:taxon-name><tp:taxon-name-part taxon-name-part-type="genus" reg="Dryopteris">Dryopteris</tp:taxon-name-part><tp:taxon-name-part taxon-name-part-type="species" reg="wulingshanensis">wulingshanensis</tp:taxon-name-part></tp:taxon-name></italic>, <italic><tp:taxon-name><tp:taxon-name-part taxon-name-part-type="genus" reg="Dryopteris">D.</tp:taxon-name-part><tp:taxon-name-part taxon-name-part-type="species" reg="jishouensis">jishouensis</tp:taxon-name-part></tp:taxon-name></italic> and <italic><tp:taxon-name><tp:taxon-name-part taxon-name-part-type="genus" reg="Dryopteris">D.</tp:taxon-name-part><tp:taxon-name-part taxon-name-part-type="species" reg="gymnophylla">gymnophylla</tp:taxon-name-part></tp:taxon-name></italic>.</p></caption><table id="TID0EABAG" rules="all"><tbody><tr><th rowspan="1" colspan="1">Species characters</th><th rowspan="1" colspan="1">
                <italic>
                  <tp:taxon-name><tp:taxon-name-part taxon-name-part-type="genus" reg="Dryopteris">D.</tp:taxon-name-part><tp:taxon-name-part taxon-name-part-type="species" reg="jishouensis">jishouensis</tp:taxon-name-part></tp:taxon-name>
                </italic>
              </th><th rowspan="1" colspan="1">
                <italic>
                  <tp:taxon-name><tp:taxon-name-part taxon-name-part-type="genus" reg="Dryopteris">D.</tp:taxon-name-part><tp:taxon-name-part taxon-name-part-type="species" reg="wulingshanensis">wulingshanensis</tp:taxon-name-part></tp:taxon-name>
                </italic>
              </th><th rowspan="1" colspan="1">
                <italic>
                  <tp:taxon-name><tp:taxon-name-part taxon-name-part-type="genus" reg="Dryopteris">D.</tp:taxon-name-part><tp:taxon-name-part taxon-name-part-type="species" reg="gymnophylla">gymnophylla</tp:taxon-name-part></tp:taxon-name>
                </italic>
              </th></tr><tr><td rowspan="1" colspan="1">Vascular bundles at the base of petiole</td><td rowspan="1" colspan="1">2–3</td><td rowspan="1" colspan="1">About 5</td><td rowspan="1" colspan="1">7–8</td></tr><tr><td rowspan="1" colspan="1">Length/width of the fronds</td><td rowspan="1" colspan="1">1.7–2.0 times</td><td rowspan="1" colspan="1">1.3–1.6 times</td><td rowspan="1" colspan="1">1–1.2 times</td></tr><tr><td rowspan="1" colspan="1">Stalk of basal pinnae</td><td rowspan="1" colspan="1">Usually shorter than 1.5 cm</td><td rowspan="1" colspan="1">With a long stalk, usually up to 3cm or more</td><td rowspan="1" colspan="1">With a long stalk, usually up to 3cm or more</td></tr><tr><td rowspan="1" colspan="1">Division of the lamina</td><td rowspan="1" colspan="1">3× pinnate</td><td rowspan="1" colspan="1">4× pinnate- pinnatipartite</td><td rowspan="1" colspan="1">3× pinnate-pinnatipartite</td></tr><tr><td rowspan="1" colspan="1">Pinnules</td><td rowspan="1" colspan="1">Obtuse</td><td rowspan="1" colspan="1">Acuminate</td><td rowspan="1" colspan="1">Acuminate</td></tr><tr><td rowspan="1" colspan="1">Habitat</td><td rowspan="1" colspan="1">Epipetric</td><td rowspan="1" colspan="1">Epipetric</td><td rowspan="1" colspan="1">Terrestrial</td></tr></tbody></table></table-wrap></tp:treatment-sec><ref-list><ref id="B5"><mixed-citation xmlns:xlink="http://www.w3.org/1999/xlink" xlink:type="simple"><institution xlink:type="simple">IUCN</institution> (<year>2019</year>) guidelines for using the IUCN red List Categories and Criteria. Version 14. Prepared by the Standards and Petitions Subcommittee. Available from: <ext-link xlink:type="simple" ext-link-type="uri" xlink:href="http://www.iucnredlist.org/documents/">http://www.iucnredlist.org/documents/</ext-link> RedListGuidelines.pdf [accessed: 6 January 2020]</mixed-citation></ref></ref-list></tp:taxon-treatment>
